# Supplementary material for: Genomic characterization of Streptococcus pneumoniae isolates obtained from carriage and disease among paediatric patients in Addis Ababa, Ethiopia
Source: Microb Genom. 2025 Mar 18;11(3):001376. doi: 10.1099/mgen.0.001376 (PMC11986848; doi:10.1099/mgen.0.001376)
Supplement: Uncited Supplementary Material 2. [file mgen-11-01376-s002.xlsx]

## Sheet: metadata
Legend : ID, Identification; GPSC,Global Pneumococcal Sequence Clusters; PCV, Pneumococcal Conjugate Vaccine; St, Sequence Type; AST, Antimicrobial Susceptibility Testing; PBP, Penicllin Binding Protein; aroE, shikimate dehydrogenase; gdh, glucose-6-phosphate dehydrogenase; gki,glucose kinase; recP, transketolase; spi, signal peptidase I; xpt, xanthine phosphoribosyltransferase; ddl, D-alanine-D-…
Lane ID	Study Name	Country	City	Facility_where_collected	Year	latitude	longitude	Year of Collection	Clinical_manifestation	Source	Gender	Age_in_years	Age_group	GPSC	GPSC__colour	Phenotypic serotyping method	Phenotypic serotypes	in_silico_serotype	in_silico_serotype__colour	Agree to serotype level	Agree to serogroup level	PCV10 (GSK)	PCV10 (SII)	PCV13	PCV15	PCV20	PCV21	PCV24	IVT-25	ST	aroE-gdh-gki-recP-spi-xpt-ddl	aroE	gdh	gki	recP	spi	xpt	ddl	PBP1A	PBP2B	PBP2X	AST_method_PEN	Penicillin	PEN_CLSI_Men	PEN_CLSI_Non-Men	AST_method_ERY	Erythromycin	ERY_CLSI	WGS_PEN
44905_2#187	GPS_ET_LBR_00091C	Ethiopia	Addis Ababa	Tikur Anbessa Hospital		8.9806° N	38.7578° E	2016	SEPSIS	BLOOD		3		10	#dbb532	Quellung	19A	19A	#43bbff	Yes	Yes	No	Yes	Yes	Yes	Yes	Yes	Yes	Yes	2013	12-19-36-17-6-20-14	12	19	36	17	6	20	14	17	15	501	E test	0.125	R	S	Disk diffusion	28	S	0.5
44905_2#189	GPS_ET_LBR_00151B1	Ethiopia	Addis Ababa	Tikur Anbessa Hospital		8.9806° N	38.7578° E	2017	PNEUMONIA	NASOPHARYNGEAL SWAB		1		699	#b02d55	Quellung	9L	9N	#00c979	No	Yes	No	No	No	No	No	Yes	Yes	Yes	6359	2-5-174-1-7-1-5	2	5	174	1	7	1	5	17	144	8	Disk diffusion	21	S	S	Disk diffusion	30	S	2
44905_2#191	GPS_ET_LBR_00864E	Ethiopia	Addis Ababa	Yekatit 12 Hospital		8.9806° N	38.7578° E	2016	OTITIS MEDIA	EAR DISCHARGE		1		1	#4867aa	Quellung	19A	19A	#43bbff	Yes	Yes	No	Yes	Yes	Yes	Yes	Yes	Yes	Yes	320	4-16-19-15-6-20-1	4	16	19	15	6	20	1	13	11	16	E test	1	R	S	E test	256	R	4
44905_2#209	GPS_ET_LBR_00917E2	Ethiopia	Addis Ababa	Yekatit 12 Hospital		8.9806° N	38.7578° E	2016	OTITIS MEDIA	EAR DISCHARGE		1		1	#4867aa	Quellung	19A	19A	#43bbff	Yes	Yes	No	Yes	Yes	Yes	Yes	Yes	Yes	Yes	320	4-16-19-15-6-20-1	4	16	19	15	6	20	1	13	11	16	E test	0.064	R	S	E test	256	R	4
44905_2#211	GPS_ET_LBR_02006E2	Ethiopia	Addis Ababa	Girum Hospital		8.9806° N	38.7578° E	2017	OTITIS MEDIA	EAR DISCHARGE		6		268	#af3676	Quellung	16F	16F	#8f93ff	Yes	Yes	No	No	No	No	No	Yes	No	Yes	6882	7-5-4-53-67-20-465	7	5	4	53	67	20	465	90	1	169	Disk diffusion	21	S	S	Disk diffusion	35	S	0.25
44905_2#212	GPS_ET_LBR_00156C1	Ethiopia	Addis Ababa	Tikur Anbessa Hospital		8.9806° N	38.7578° E	2017	SEPSIS	BLOOD		1		165	#c8cec4	Quellung	33C	33C	#e4b7f0	Yes	Yes	No	No	No	No	No	No	No	No	5096	93-60-7-113-6-20-70	93	60	7	113	6	20	70	0	4	6	Disk diffusion	27	S	S	Disk diffusion	30	S	<= 0.03
44905_2#214	GPS_ET_LBR_00052B2	Ethiopia	Addis Ababa	Tikur Anbessa Hospital		8.9806° N	38.7578° E	2016	PNEUMONIA	NASOPHARYNGEAL SWAB		1		53	#dc9a6c	Quellung	19A	19A	#43bbff	Yes	Yes	No	Yes	Yes	Yes	Yes	Yes	Yes	Yes	3330	7-16-4-1-6-112-14	7	16	4	1	6	112	14	111	0	NEW	Disk diffusion	21	S	S	Disk diffusion	37	S	0.06
44905_2#90	GPS_ET_LBR_00994B	Ethiopia	Addis Ababa	Yekatit 12 Hospital		8.9806° N	38.7578° E	2016	PNEUMONIA	NASOPHARYNGEAL SWAB		1		268	#af3676	Quellung	16F	16F	#8f93ff	Yes	Yes	No	No	No	No	No	Yes	No	Yes	6882-SLV	8-5-4-53-67-20-465	8	5	4	53	67	20	465	90	1	169	E test	0.25	R	S	Disk diffusion	30	S	0.25
44905_2#215	GPS_ET_LBR_01016B	Ethiopia	Addis Ababa	Yekatit 12 Hospital		8.9806° N	38.7578° E	2017	PNEUMONIA	NASOPHARYNGEAL SWAB		2		1016	#c8cec4	Quellung	NT	NT	#525706	Yes	Yes	No	No	No	No	No	No	No	No	Novel	12-43-2-12-17-21-~937	12	43	2	12	17	21	~937	NEW	NEW	8	E test	0.25	R	S	E test	256	R	2
44905_2#217	GPS_ET_LBR_01101E	Ethiopia	Addis Ababa	Yekatit 12 Hospital		8.9806° N	38.7578° E	2017	OTITIS MEDIA	EAR DISCHARGE		1		1	#4867aa	Quellung	19A	19A	#43bbff	Yes	Yes	No	Yes	Yes	Yes	Yes	Yes	Yes	Yes	320	4-16-19-15-6-20-1	4	16	19	15	6	20	1	13	11	16	E test	0.25	R	S	E test	256	R	4
44905_2#234	GPS_ET_LBR_04015	Ethiopia	Addis Ababa	Yekatit 12 Hospital		8.9806° N	38.7578° E	2017	UPPER RTI	NASOPHARYNGEAL SWAB		1		5	#9c34b3	Quellung	23F	21	#ffa2e0	No	No	No	No	No	No	No	No	No	No	5839	2-13-54-6-67-6-8	2	13	54	6	67	6	8	2	1	445	E test	0.13	R	S	E test	4	R	0.12
44905_2#235	GPS_ET_LBR_0014A	Ethiopia	Addis Ababa	Tikur Anbessa Hospital		8.9806° N	38.7578° E	2017	UPPER RTI	NASOPHARYNGEAL SWAB		1		95	#58c8a9	Quellung	18A	18A	#79db80	Yes	Yes	No	No	No	No	No	No	No	No	5063	25-31-4-5-32-28-44	25	31	4	5	32	28	44	2	0	2	Disk diffusion	30	S	S	Disk diffusion	30	S	<= 0.03
44905_2#236	GPS_ET_LBR_01078E	Ethiopia	Addis Ababa	Yekatit 12 Hospital		8.9806° N	38.7578° E	2017	OTITIS MEDIA	EAR DISCHARGE		1		1	#4867aa	Quellung	19A	19A	#43bbff	Yes	Yes	No	Yes	Yes	Yes	Yes	Yes	Yes	Yes	320	4-16-19-15-6-20-1	4	16	19	15	6	20	1	13	11	16	E test	1.5	R	S	E test	256	R	4
44905_2#94	GPS_ET_LBR_01062B	Ethiopia	Addis Ababa	Yekatit 12 Hospital		8.9806° N	38.7578° E	2017	PNEUMONIA	NASOPHARYNGEAL SWAB		1		1	#4867aa	Quellung	19A	19A	#43bbff	Yes	Yes	No	Yes	Yes	Yes	Yes	Yes	Yes	Yes	320	4-16-19-15-6-20-1	4	16	19	15	6	20	1	13	11	16	E test	1	R	S	E test	256	R	4
44905_2#238	GPS_ET_LBR_04004	Ethiopia	Addis Ababa	Yekatit 12 Hospital		8.9806° N	38.7578° E	2016	SEPSIS	NASOPHARYNGEAL SWAB		1		1015	#c8cec4	Quellung	7C	7C	#a6d649	Yes	Yes	No	No	No	No	No	No	No	No	Novel	10-65-9-1-15-1-14	10	65	9	1	15	1	14	11	4	0	Disk diffusion	28	S	S	Disk diffusion	30	S	<= 0.03
44905_2#239	GPS_ET_LBR_04001	Ethiopia	Addis Ababa	Yekatit 12 Hospital		8.9806° N	38.7578° E	2016	UPPER RTI	NASOPHARYNGEAL SWAB		2		584	#4b62a8	Quellung	34	34	#ff897c	Yes	Yes	No	No	No	No	No	No	No	No	5934-SLV	162-42-4-10-17-115-28	162	42	4	10	17	115	28	1	0	397	Disk diffusion	29	S	S	Disk diffusion	30	S	<= 0.03
44905_2#240	GPS_ET_LBR_00878E2	Ethiopia	Addis Ababa	Yekatit 12 Hospital		8.9806° N	38.7578° E	2016	OTITIS MEDIA	EAR DISCHARGE		1		1	#4867aa	Quellung	19A	19A	#43bbff	Yes	Yes	No	Yes	Yes	Yes	Yes	Yes	Yes	Yes	320	4-16-19-15-6-20-1	4	16	19	15	6	20	1	13	11	16	E test	0.75	R	S	E test	256	R	4
44905_2#241	GPS_ET_LBR_058	Ethiopia	Addis Ababa	Yekatit 12 Hospital		8.9806° N	38.7578° E	2017	UPPER RTI	NASOPHARYNGEAL SWAB		1		26	#b4ba5c	Quellung	12B	12F	#0283f5	No	Yes	No	No	No	No	Yes	Yes	Yes	Yes	989	12-5-89-8-6-112-14	12	5	89	8	6	112	14	12	4	3	Disk diffusion	27	S	S	Disk diffusion	14	R	<= 0.03
44905_2#258	GPS_ET_LBR_02611E2	Ethiopia	Addis Ababa	Dr Yared Pediatric Speciality Clinic		8.9806° N	38.7578° E	2016	OTITIS MEDIA	EAR DISCHARGE		1		1	#4867aa	Quellung	19A	19A	#43bbff	Yes	Yes	No	Yes	Yes	Yes	Yes	Yes	Yes	Yes	320	4-16-19-15-6-20-1	4	16	19	15	6	20	1	13	11	16	E test	1	R	S	E test	256	R	4
44905_2#259	GPS_ET_LBR_04000	Ethiopia	Addis Ababa	Yekatit 12 Hospital		8.9806° N	38.7578° E	2016	UPPER RTI	NASOPHARYNGEAL SWAB		2		411	#d59d6a	Quellung	33C	17F	#e4b7f0	No	No	No	No	No	No	No	Yes	Yes	No	11273	2-9-101-1-10-140-11	2	9	101	1	10	140	11	1	0	2	Disk diffusion	29	S	S	Disk diffusion	30	S	<= 0.03
44905_2#260	GPS_ET_LBR_01206B1	Ethiopia	Addis Ababa	Yekatit 12 Hospital		8.9806° N	38.7578° E	2016	PNEUMONIA	NASOPHARYNGEAL SWAB		3		44	#b33321	Quellung	15A	15A	#c5ac00	Yes	Yes	No	No	No	No	No	Yes	No	Yes	77	2-14-4-12-1-1-14	2	14	4	12	1	1	14	23	0	139	E test	0.02	S	S	E test	3	R	<= 0.03
44905_2#96	GPS_ET_LBR_01609B2	Ethiopia	Addis Ababa	Yekatit 12 Hospital		8.9806° N	38.7578° E	2016	PNEUMONIA	NASOPHARYNGEAL SWAB		2		376	#b6b63a	Quellung	6A	6A	#bd009a	Yes	Yes	No	Yes	Yes	Yes	Yes	Yes	Yes	No	3460	2-34-1-5-42-28-75	2	34	1	5	42	28	75	NEW	183	242	E test	0.13	R	S	Disk diffusion	30	S	0.12
44905_2#114	GPS_ET_LBR_00883B2	Ethiopia	Addis Ababa	Yekatit 12 Hospital		8.9806° N	38.7578° E	2016	PNEUMONIA	NASOPHARYNGEAL SWAB		11		32	#8490db	Quellung	7F	7F	#c753d8	Yes	Yes	Yes	Yes	Yes	Yes	Yes	Yes	Yes	Yes	218	10-20-14-1-6-1-29	10	20	14	1	6	1	29	2	0	2	Disk diffusion	30	S	S	Disk diffusion	35	S	<= 0.03
44905_2#116	GPS_ET_LBR_00818B1	Ethiopia	Addis Ababa	Yekatit 12 Hospital		8.9806° N	38.7578° E	2016	PNEUMONIA	NASOPHARYNGEAL SWAB		4		11	#5d4dae	Quellung	21	21	#00a69e	Yes	Yes	No	No	No	No	No	No	No	No	Novel	8-10-2-320-59-1-1	8	10	2	320	59	1	1	2	0	2	Disk diffusion	22	S	S	Disk diffusion	32	S	<= 0.03
44905_2#261	GPS_ET_LBR_00836B3	Ethiopia	Addis Ababa	Yekatit 12 Hospital		8.9806° N	38.7578° E	2016	PNEUMONIA	NASOPHARYNGEAL SWAB		1		302	#53c24c	Quellung	35F	35F	#ffa955	Yes	Yes	No	No	No	No	No	No	No	No	4223	2-17-1-1-6-115-14	2	17	1	1	6	115	14	0	4	396	Disk diffusion	25	S	S	Disk diffusion	35	S	<= 0.03
44905_2#118	GPS_ET_LBR_00840B2	Ethiopia	Addis Ababa	Yekatit 12 Hospital		8.9806° N	38.7578° E	2016	PNEUMONIA	NASOPHARYNGEAL SWAB		1		1	#4867aa	Quellung	19A	19A	#43bbff	Yes	Yes	No	Yes	Yes	Yes	Yes	Yes	Yes	Yes	320	4-16-19-15-6-20-1	4	16	19	15	6	20	1	13	11	16	E test	0.13	R	S	E test	256	R	4
44905_2#262	GPS_ET_LBR_00839B2	Ethiopia	Addis Ababa	Yekatit 12 Hospital		8.9806° N	38.7578° E	2016	PNEUMONIA	NASOPHARYNGEAL SWAB		1		302	#53c24c	Quellung	35F	35F	#ffa955	Yes	Yes	No	No	No	No	No	No	No	No	4223	2-17-1-1-6-115-14	2	17	1	1	6	115	14	0	4	396	E test	0.13	R	S	Disk diffusion	32	S	<= 0.03
44905_2#120	GPS_ET_LBR_00857B3	Ethiopia	Addis Ababa	Yekatit 12 Hospital		8.9806° N	38.7578° E	2016	PNEUMONIA	NASOPHARYNGEAL SWAB		2		268	#af3676	Quellung	16F	16F	#8f93ff	Yes	Yes	No	No	No	No	No	Yes	No	Yes	6882	7-5-4-53-67-20-465	7	5	4	53	67	20	465	90	1	169	E test	0.06	S	S	E test	256	R	0.25
44905_2#264	GPS_ET_LBR_00862B3	Ethiopia	Addis Ababa	Yekatit 12 Hospital		8.9806° N	38.7578° E	2016	PNEUMONIA	NASOPHARYNGEAL SWAB		3		88	#c8cec4	Quellung	15B	15C	#b98aff	No	Yes	No	No	No	No	No	Yes	No	No	11162	6-28-4-5-17-20-148	6	28	4	5	17	20	148	2	NEW	445	E test	0.09	R	S	Disk diffusion	37	S	0.12
44905_2#265	GPS_ET_LBR_00868B	Ethiopia	Addis Ababa	Yekatit 12 Hospital		8.9806° N	38.7578° E	2016	PNEUMONIA	NASOPHARYNGEAL SWAB		1		457	#55a479	Quellung	11B	11B	#eda400	Yes	Yes	No	No	No	No	No	No	No	No	Novel	1-306-9-5-6-20-14	1	306	9	5	6	20	14	1	4	2	E test	0.09	R	S	Disk diffusion	35	S	<= 0.03
44905_2#282	GPS_ET_LBR_00002B2	Ethiopia	Addis Ababa	Yekatit 12 Hospital		8.9806° N	38.7578° E	2016	PNEUMONIA	NASOPHARYNGEAL SWAB		1		879	#00934b	Quellung	19F	19F	#a5b4ff	Yes	Yes	Yes	Yes	Yes	Yes	Yes	No	Yes	Yes	Novel	5-16-4-1-10-1-110	5	16	4	1	10	1	110	223	NEW	411	E test	0.13	R	S	Disk diffusion	35	S	0.25
44905_2#283	GPS_ET_LBR_01607B3	Ethiopia	Addis Ababa	Yekatit 12 Hospital		8.9806° N	38.7578° E	2016	PNEUMONIA	NASOPHARYNGEAL SWAB		1		1005	#c8cec4	Quellung	13	13	#ff9a17	Yes	Yes	No	No	No	No	No	No	No	No	8930	2-16-54-1-9-155-31	2	16	54	1	9	155	31	NEW	4	2	Disk diffusion	27	S	S	Disk diffusion	35	S	0.06
44905_2#284	GPS_ET_LBR_00806B	Ethiopia	Addis Ababa	Yekatit 12 Hospital		8.9806° N	38.7578° E	2016	PNEUMONIA	NASOPHARYNGEAL SWAB		1		233	#9a537c	Quellung	35B	35B	#ff9267	Yes	Yes	No	No	No	No	No	Yes	No	Yes	5952	10-16-54-1-32-1-15	10	16	54	1	32	1	15	128	151	245	E test	0.19	R	S	Disk diffusion	30	S	0.5
44905_2#285	GPS_ET_LBR_00001B3	Ethiopia	Addis Ababa	Tikur Anbessa Hospital		8.9806° N	38.7578° E	2016	PNEUMONIA	NASOPHARYNGEAL SWAB		13		10	#dbb532	Quellung	19A	19A	#43bbff	Yes	Yes	No	Yes	Yes	Yes	Yes	Yes	Yes	Yes	2013	12-19-36-17-6-20-14	12	19	36	17	6	20	14	17	15	35	E test	0.25	R	S	Disk diffusion	35	S	0.5
44905_2#122	GPS_ET_LBR_04011	Ethiopia	Addis Ababa	Yekatit 12 Hospital		8.9806° N	38.7578° E	2017	UPPER RTI	NASOPHARYNGEAL SWAB		1		268	#af3676	Quellung	16F	16F	#8f93ff	Yes	Yes	No	No	No	No	No	Yes	No	Yes	6882	7-5-4-53-67-20-465	7	5	4	53	67	20	465	90	1	169	E test	0.13	R	S	E test	4	R	0.25
44905_2#286	GPS_ET_LBR_01603B2	Ethiopia	Addis Ababa	ALERT Hospital		8.9806° N	38.7578° E	2017	PNEUMONIA	NASOPHARYNGEAL SWAB		2		1014	#c8cec4	Quellung	NT	NT	#525706	Yes	Yes	No	No	No	No	No	No	No	No	Novel	7-65-2-17-17-22-14	7	65	2	17	17	22	14	17	NEW	NEW	E test	0.75	R	S	E test	4	R	2
44905_2#287	GPS_ET_LBR_00830B2	Ethiopia	Addis Ababa	Yekatit 12 Hospital		8.9806° N	38.7578° E	2016	PNEUMONIA	NASOPHARYNGEAL SWAB		3		1013	#c8cec4	Quellung	12F	33B	#0283f5	No	No	No	No	No	No	No	No	No	No	Novel	10-21-62-4-9-105-14	10	21	62	4	9	105	14	12	0	23	Disk diffusion	27	S	S	Disk diffusion	33	S	<= 0.03
44905_2#288	GPS_ET_LBR_01208B3	Ethiopia	Addis Ababa	Yekatit 12 Hospital		8.9806° N	38.7578° E	2016	PNEUMONIA	NASOPHARYNGEAL SWAB		1		88	#3fdbd3	Quellung	15B	15C	#b98aff	No	Yes	No	No	No	No	No	Yes	No	No	Novel	6-13-2-5-17-20-5	6	13	2	5	17	20	5	2	2	21	E test	0.02	S	S	E test	256	R	0.06
44905_2#124	GPS_ET_LBR_01254B2	Ethiopia	Addis Ababa	Yekatit 12 Hospital		8.9806° N	38.7578° E	2016	PNEUMONIA	NASOPHARYNGEAL SWAB		1		268	#af3676	Quellung	11A	11A	#3647b2	Yes	Yes	No	No	No	No	Yes	Yes	Yes	No	6882-DLV	12-5-4-1-67-20-462	12	5	4	1	67	20	462	90	245	169	E test	0.25	R	S	Disk diffusion	39	S	0.12
44905_2#289	GPS_ET_LBR_00805B2	Ethiopia	Addis Ababa	Yekatit 12 Hospital		8.9806° N	38.7578° E	2016	PNEUMONIA	NASOPHARYNGEAL SWAB		1		667	#b5731f	Quellung	20	20	#ff8029	Yes	Yes	No	No	No	No	No	Yes	No	No	6451	1-2-29-4-43-1-255	1	2	29	4	43	1	255	12	6	2	Disk diffusion	22	S	S	E test	3	R	<= 0.03
44905_2#308	GPS_ET_LBR_00033B2	Ethiopia	Addis Ababa	Tikur Anbessa Hospital		8.9806° N	38.7578° E	2016	PNEUMONIA	NASOPHARYNGEAL SWAB		1		5	#9c34b3	Quellung	23A	23A		Yes	Yes	No	No	No	No	No	Yes	No	No	4168	7-13-8-6-15-2-8	7	13	8	6	15	2	8	24	1	242	Disk diffusion	24	S	S	E test	256	R	0.25
44905_2#309	GPS_ET_LBR_01273B2	Ethiopia	Addis Ababa	Yekatit 12 Hospital		8.9806° N	38.7578° E	2016	PNEUMONIA	NASOPHARYNGEAL SWAB		4		25	#8d439a	Quellung	15B	15B	#b98aff	Yes	Yes	No	No	No	No	Yes	No	Yes	Yes	4209	1-32-97-5-6-88-18	1	32	97	5	6	88	18	2	0	394	Disk diffusion	21	S	S	Disk diffusion	35	S	0.06
44905_2#310	GPS_ET_LBR_061	Ethiopia	Addis Ababa	Yekatit 12 Hospital		8.9806° N	38.7578° E	2017	UPPER RTI	NASOPHARYNGEAL SWAB		1		584	#4b62a8	Quellung	34	34	#ff897c	Yes	Yes	No	No	No	No	No	No	No	No	5934	162-13-4-10-17-115-28	162	13	4	10	17	115	28	1	0	NEW	Disk diffusion	28	S	S	Disk diffusion	30	S	<= 0.03
44905_2#311	GPS_ET_LBR_060	Ethiopia	Addis Ababa	Yekatit 12 Hospital		8.9806° N	38.7578° E	2017	UPPER RTI	NASOPHARYNGEAL SWAB		1		642	#e75b2b	Quellung	11D	11A		No	Yes	No	No	No	No	Yes	Yes	Yes	No	Novel	8-8-4-1-6-22-168	8	8	4	1	6	22	168	84	141	NEW	E test	0.06	S	S	E test	4	R	0.25
44905_2#330	GPS_ET_LBR_00802B2	Ethiopia	Addis Ababa	Yekatit 12 Hospital		8.9806° N	38.7578° E	2016	PNEUMONIA	NASOPHARYNGEAL SWAB		1		53	#dc9a6c	Quellung	19A	19A	#43bbff	Yes	Yes	No	Yes	Yes	Yes	Yes	Yes	Yes	Yes	3330	7-16-4-1-6-112-14	7	16	4	1	6	112	14	111	0	NEW	Disk diffusion	22	S	S	Disk diffusion	35	S	0.06
44905_2#331	GPS_ET_LBR_00835B	Ethiopia	Addis Ababa	Yekatit 12 Hospital		8.9806° N	38.7578° E	2016	PNEUMONIA	NASOPHARYNGEAL SWAB		1		43	#31957f	Quellung	35A	35A	#006c55	Yes	Yes	No	No	No	No	No	No	No	No	3214	10-17-4-38-6-14-6	10	17	4	38	6	14	6	12	4	452	Disk diffusion	21	S	S	Disk diffusion	17	S	0.06
44905_2#128	GPS_ET_LBR_01277B2	Ethiopia	Addis Ababa	Yekatit 12 Hospital		8.9806° N	38.7578° E	2016	PNEUMONIA	NASOPHARYNGEAL SWAB		1		539	#d3337b	Quellung	24F	serogroup 24	#019752	No	Yes	No	No	No	No	No	No	No	No	Novel	7-~332-8-5-6-6-8	7	~332	8	5	6	6	8	2	1	187	Disk diffusion	20	S	S	Disk diffusion	35	S	0.06
44905_2#332	GPS_ET_LBR_00803B3	Ethiopia	Addis Ababa	Yekatit 12 Hospital		8.9806° N	38.7578° E	2016	PNEUMONIA	NASOPHARYNGEAL SWAB		3		26	#b4ba5c	Quellung	12F	12F	#0283f5	Yes	Yes	No	No	No	No	Yes	Yes	Yes	Yes	989	12-5-89-8-6-112-14	12	5	89	8	6	112	14	12	4	3	Disk diffusion	30	S	S	E test	4	R	<= 0.03
44905_2#333	GPS_ET_LBR_01281B2	Ethiopia	Addis Ababa	Yekatit 12 Hospital		8.9806° N	38.7578° E	2016	PNEUMONIA	NASOPHARYNGEAL SWAB		1		879	#00934b	Quellung	19F	19F	#a5b4ff	Yes	Yes	Yes	Yes	Yes	Yes	Yes	No	Yes	Yes	Novel	5-5-4-1-10-1-110	5	5	4	1	10	1	110	223	NEW	411	E test	0.25	R	S	Disk diffusion	37	S	0.25
44905_2#146	GPS_ET_LBR_01006B	Ethiopia	Addis Ababa	Yekatit 12 Hospital		8.9806° N	38.7578° E	2017	PNEUMONIA	NASOPHARYNGEAL SWAB		1		661	#efb454	Quellung	NT	NT	#525706	Yes	Yes	No	No	No	No	No	No	No	No	Novel	189-5-223-5-17-1-579	189	5	223	5	17	1	579	NEW	NEW	NEW	E test	0.25	R	S	Disk diffusion	35	S	1
44905_2#148	GPS_ET_LBR_01021B	Ethiopia	Addis Ababa	Yekatit 12 Hospital		8.9806° N	38.7578° E	2017	PNEUMONIA	NASOPHARYNGEAL SWAB		2		376	#b6b63a	Quellung	6A	6A	#bd009a	Yes	Yes	No	Yes	Yes	Yes	Yes	Yes	Yes	No	3460	2-34-1-5-42-28-75	2	34	1	5	42	28	75	NEW	183	242	E test	0.19	R	S	Disk diffusion	32	S	0.12
44905_2#334	GPS_ET_LBR_01117B	Ethiopia	Addis Ababa	Yekatit 12 Hospital		8.9806° N	38.7578° E	2017	PNEUMONIA	NASOPHARYNGEAL SWAB		1		645	#70bdf0	Quellung	35B	11B	#ff9267	No	No	No	No	No	No	No	No	No	No	Novel	2-42-2-4-83-1-255	2	42	2	4	83	1	255	1	6	2	Disk diffusion	27	S	S	Disk diffusion	27	5	<= 0.03
44905_2#150	GPS_ET_LBR_01007B	Ethiopia	Addis Ababa	Yekatit 12 Hospital		8.9806° N	38.7578° E	2017	PNEUMONIA	NASOPHARYNGEAL SWAB		1		5	#9c34b3	Quellung	16F	21	#8f93ff	No	No	No	No	No	No	No	No	No	No	5839-SLV	2-5-54-6-67-6-8	2	5	54	6	67	6	8	1	1	445	E test	0.75	R	S	Disk diffusion	33	S	0.12
44905_2#152	GPS_ET_LBR_56	Ethiopia	Addis Ababa	Yekatit 12 Hospital		8.9806° N	38.7578° E	2017	PNEUMONIA	NASOPHARYNGEAL SWAB		1		21	#8d439a	Quellung	19F	19F	#a5b4ff	Yes	Yes	Yes	Yes	Yes	Yes	Yes	No	Yes	Yes	Novel	12-8-9-104-7-20-692?	12	8	9	104	7	20	692?	NEW	NEW	8	E test	0.13	R	S	Disk diffusion	32	S	1
44905_2#154	GPS_ET_LBR_00126B	Ethiopia	Addis Ababa	Yekatit 12 Hospital		8.9806° N	38.7578° E	2016	PNEUMONIA	NASOPHARYNGEAL SWAB		2		1	#4867aa	Quellung	19A	19A	#43bbff	Yes	Yes	No	Yes	Yes	Yes	Yes	Yes	Yes	Yes	320	4-16-19-15-6-20-1	4	16	19	15	6	20	1	13	11	16	E test	0.25	R	S	E test	256	R	4
44905_2#335	GPS_ET_LBR_01321B3	Ethiopia	Addis Ababa	Yekatit 12 Hospital		8.9806° N	38.7578° E	2016	PNEUMONIA	NASOPHARYNGEAL SWAB		1		584	#4b62a8	Quellung	6A	34	#bd009a	No	No	No	No	No	No	No	No	No	No	5934	162-13-4-10-17-115-28	162	13	4	10	17	115	28	0	0	397	E test	0.75	R	S	Disk diffusion	32	S	<= 0.03
44905_2#156	GPS_ET_LBR_01111B1	Ethiopia	Addis Ababa	Yekatit 12 Hospital		8.9806° N	38.7578° E	2017	PNEUMONIA	NASOPHARYNGEAL SWAB		2		61	#64dd58	Quellung	18A	18C	#79db80	No	Yes	Yes	No	Yes	Yes	Yes	No	Yes	Yes	9842	1-16-54-10-67-1-14	1	16	54	10	67	1	14	0	0	460	Disk diffusion	25	S	S	E test	3	R	<= 0.03
44905_2#160	GPS_ET_LBR_00087B	Ethiopia	Addis Ababa	Tikur Anbessa Hospital		8.9806° N	38.7578° E	2016	PNEUMONIA	NASOPHARYNGEAL SWAB		1		883	#8ad88e	Quellung	21	21	#00a69e	Yes	Yes	No	No	No	No	No	No	No	No	9417	7-13-36-17-9-6-14	7	13	36	17	9	6	14	150	46	35	E test	0.25	R	S	Disk diffusion	30	S	0.25
44905_2#178	GPS_ET_LBR_00062B	Ethiopia	Addis Ababa	Tikur Anbessa Hospital		8.9806° N	38.7578° E	2016	PNEUMONIA	NASOPHARYNGEAL SWAB		1		1	#4867aa	Quellung	19A	19A	#43bbff	Yes	Yes	No	Yes	Yes	Yes	Yes	Yes	Yes	Yes	320	4-16-19-15-6-20-1	4	16	19	15	6	20	1	13	11	16	E test	3	R	I	E test	256	R	4
44905_2#336	GPS_ET_LBR_00072B	Ethiopia	Addis Ababa	Tikur Anbessa Hospital		8.9806° N	38.7578° E	2016	PNEUMONIA	NASOPHARYNGEAL SWAB		1		10	#dbb532	Quellung	19A	19A	#43bbff	Yes	Yes	No	Yes	Yes	Yes	Yes	Yes	Yes	Yes	2013	12-19-36-17-6-20-14	12	19	36	17	6	20	14	17	15	501	E test	1.5	R	S	E test	256	R	0.5
44905_2#337	GPS_ET_LBR_00967B	Ethiopia	Addis Ababa	Yekatit 12 Hospital		8.9806° N	38.7578° E	2016	PNEUMONIA	NASOPHARYNGEAL SWAB		2		10	#dbb532	Quellung	19A	19A	#43bbff	Yes	Yes	No	Yes	Yes	Yes	Yes	Yes	Yes	Yes	2013-SLV	12-19-36-3-6-20-14	12	19	36	3	6	20	14	17	15	501	E test	0.06	S	S	Disk diffusion	30	S	0.5
44905_2#180	GPS_ET_LBR_01318B1	Ethiopia	Addis Ababa	Yekatit 12 Hospital		8.9806° N	38.7578° E	2016	PNEUMONIA	NASOPHARYNGEAL SWAB		1		661	#efb454	Quellung	NT	NT	#525706	Yes	Yes	No	No	No	No	No	No	No	No	Novel	2-11-4-5-17-1-579	2	11	4	5	17	1	579	86	NEW	77	E test	0.09	R	S	Disk diffusion	35	S	0.12
44905_2#18	GPS_ET_LBR_01295B	Ethiopia	Addis Ababa	Yekatit 12 Hospital		8.9806° N	38.7578° E	2016	PNEUMONIA	NASOPHARYNGEAL SWAB		1		5	#9c34b3	Quellung	19A	19A	#43bbff	Yes	Yes	No	Yes	Yes	Yes	Yes	Yes	Yes	Yes	2345	2-13-8-6-25-6-14	2	13	8	6	25	6	14	163	46	8	E test	0.09	R	S	Disk diffusion	32	S	1
44905_2#20	GPS_ET_LBR_00061B1	Ethiopia	Addis Ababa	Tikur Anbessa Hospital		8.9806° N	38.7578° E	2016	PNEUMONIA	NASOPHARYNGEAL SWAB		2		867	#ff4fab	Quellung	33B	33G	#75699c	No	Yes	No	No	No	No	No	No	No	No	15769	2-43-62-5-56-112-309	2	43	62	5	56	112	309	1	0	0	Disk diffusion	30	S	S	Disk diffusion	35	S	<= 0.03
44905_2#182	GPS_ET_LBR_00946B	Ethiopia	Addis Ababa	Yekatit 12 Hospital		8.9806° N	38.7578° E	2016	PNEUMONIA	NASOPHARYNGEAL SWAB		6		1	#4867aa	Quellung	19A	19A	#43bbff	Yes	Yes	No	Yes	Yes	Yes	Yes	Yes	Yes	Yes	320	4-16-19-15-6-20-1	4	16	19	15	6	20	1	13	11	16	E test	0.25	R	S	E test	256	R	4
44905_2#22	GPS_ET_LBR_01317B	Ethiopia	Addis Ababa	Yekatit 12 Hospital		8.9806° N	38.7578° E	2016	PNEUMONIA	NASOPHARYNGEAL SWAB		5		88	#c8cec4	Quellung	24F	15B	#019752	No	No	No	No	No	No	Yes	No	Yes	Yes	11162	6-28-4-5-17-20-148	6	28	4	5	17	20	148	2	248	445	E test	0.09	R	S	Disk diffusion	32	S	0.12
44905_2#184	GPS_ET_LBR_00056B3	Ethiopia	Addis Ababa	Tikur Anbessa Hospital		8.9806° N	38.7578° E	2016	PNEUMONIA	NASOPHARYNGEAL SWAB		1		584	#4b62a8	Quellung	34	34	#ff897c	Yes	Yes	No	No	No	No	No	No	No	No	5934-SLV	162-42-4-10-17-115-28	162	42	4	10	17	115	28	1	0	397	Disk diffusion	25	S	S	Disk diffusion	40	S	<= 0.03
44905_2#24	GPS_ET_LBR_00054B1	Ethiopia	Addis Ababa	Tikur Anbessa Hospital		8.9806° N	38.7578° E	2016	PNEUMONIA	NASOPHARYNGEAL SWAB		1		169	#37b6b0	Quellung	23B	23B1	#01832a	Yes	Yes	No	No	No	No	No	No	No	No	Novel	13-43-62-1-3-6-18	13	43	62	1	3	6	18	0	0	0	Disk diffusion	24	S	S	Disk diffusion	35	S	<= 0.03
44905_2#32	GPS_ET_LBR_00076B1	Ethiopia	Addis Ababa	Tikur Anbessa Hospital		8.9806° N	38.7578° E	2016	PNEUMONIA	NASOPHARYNGEAL SWAB		1		1	#4867aa	Quellung	19A	19A	#43bbff	Yes	Yes	No	Yes	Yes	Yes	Yes	Yes	Yes	Yes	320	4-16-19-15-6-20-1	4	16	19	15	6	20	1	13	11	16	E test	1.5	R	S	E test	256	R	4
44905_2#50	GPS_ET_LBR_00125B	Ethiopia	Addis Ababa	Tikur Anbessa Hospital		8.9806° N	38.7578° E	2016	PNEUMONIA	NASOPHARYNGEAL SWAB		1		268	#af3676	Quellung	35A	35C	#006c55	No	Yes	No	No	No	No	No	No	No	No	6882-TLV	7-43-4-1-67-20-70	7	43	4	1	67	20	70	90	4	169	E test	0.03	S	S	E test	4	R	0.06
44905_2#52	GPS_ET_LBR_00927B	Ethiopia	Addis Ababa	Yekatit 12 Hospital		8.9806° N	38.7578° E	2016	PNEUMONIA	NASOPHARYNGEAL SWAB		1		376	#b6b63a	Quellung	6A	6A	#3c9f00	Yes	Yes	No	Yes	Yes	Yes	Yes	Yes	Yes	No	3460	2-34-1-5-42-28-75	2	34	1	5	42	28	75	NEW	183	242	E test	0.13	R	S	Disk diffusion	35	S	0.12
44905_2#54	GPS_ET_LBR_005A	Ethiopia	Addis Ababa	Yekatit 12 Hospital		8.9806° N	38.7578° E	2016	UPPER RTI	NASOPHARYNGEAL SWAB		1		185	#3a9374	Quellung	6B	6B	#3c9f00	Yes	Yes	Yes	Yes	Yes	Yes	Yes	No	Yes	Yes	Novel	7-28-4-1-6-1-1	7	28	4	1	6	1	1	150	NEW	445	E test	0.13	R	S	Disk diffusion	30	S	0.12
44905_2#64	GPS_ET_LBR_00149B	Ethiopia	Addis Ababa	Tikur Anbessa Hospital		8.9806° N	38.7578° E	2017	PNEUMONIA	NASOPHARYNGEAL SWAB		1		53	#dc9a6c	Quellung	NT	19A	#525706	No	No	No	Yes	Yes	Yes	Yes	Yes	Yes	Yes	3330	7-16-4-1-6-112-14	7	16	4	1	6	112	14	111	0	NEW	Disk diffusion	20	S	S	Disk diffusion	30	S	0.06
44905_2#190	GPS_ET_LBR_HC00089B	Ethiopia	Addis Ababa	ALERT Hospital		8.9806° N	38.7578° E	2016	UPPER RTI	NASOPHARYNGEAL SWAB		1		61	#64dd58	Quellung	34	9V	#ff897c	No	No	Yes	Yes	Yes	Yes	Yes	No	Yes	Yes	1871	1-16-4-10-7-1-31	1	16	4	10	7	1	31	0	4	21	E test	0.25	R	S	Disk diffusion	35	S	0.06
44905_2#84	GPS_ET_LBR_01240C3	Ethiopia	Addis Ababa	Yekatit 12 Hospital		8.9806° N	38.7578° E	2016	SEPSIS	BLOOD		1		1	#4867aa	Quellung	19A	19A	#43bbff	Yes	Yes	No	Yes	Yes	Yes	Yes	Yes	Yes	Yes	320	4-16-19-15-6-20-1	4	16	19	15	6	20	1	13	11	16	E test	0.5	R	S	E test	256	R	4
44905_2#86	GPS_ET_LBR_01019B	Ethiopia	Addis Ababa	Yekatit 12 Hospital		8.9806° N	38.7578° E	2017	PNEUMONIA	NASOPHARYNGEAL SWAB		1		268	#af3676	Quellung	16F	16F	#8f93ff	Yes	Yes	No	No	No	No	No	Yes	No	Yes	6882-TLV	7-42-4-1-67-20-9	7	42	4	1	67	20	9	90	35	0	Disk diffusion	21	S	S	Disk diffusion	30	S	0.06
44905_2#192	GPS_ET_LBR_01335B1	Ethiopia	Addis Ababa	Yekatit 12 Hospital		8.9806° N	38.7578° E	2016	PNEUMONIA	NASOPHARYNGEAL SWAB		1		1	#4867aa	Quellung	19A	19A	#43bbff	Yes	Yes	No	Yes	Yes	Yes	Yes	Yes	Yes	Yes	320	4-16-19-15-6-20-1	4	16	19	15	6	20	1	13	11	16	E test	3	R	I	E test	256	R	4
44905_2#126	GPS_ET_LBR_04012	Ethiopia	Addis Ababa	Yekatit 12 Hospital		8.9806° N	38.7578° E	2017	PNEUMONIA	NASOPHARYNGEAL SWAB		1		1005	#c8cec4	Quellung	23F	13	#ffa2e0	No	No	No	No	No	No	No	No	No	No	8930	2-16-54-1-9-155-31	2	16	54	1	9	155	31	NEW	4	2	Disk diffusion	24	S	S	E test	4	R	0.06
44905_2#210	GPS_ET_LBR_00979B	Ethiopia	Addis Ababa	Yekatit 12 Hospital		8.9806° N	38.7578° E	2016	PNEUMONIA	NASOPHARYNGEAL SWAB		1		1	#4867aa	Quellung	19A	19A	#43bbff	Yes	Yes	No	Yes	Yes	Yes	Yes	Yes	Yes	Yes	320	4-16-19-15-6-20-1	4	16	19	15	6	20	1	13	11	16	E test	0.25	R	S	E test	256	R	4
45412_2#88	GPS_ET_ARI_PD00834B2	Ethiopia	Addis Ababa	ALERT Hospital		8.9806° N	38.7578° E	2016	PNEUMONIA	NASOPHARYNGEAL SWAB	M			661	#efb454	Quellung	NT	untypable	#525706	Yes	Yes	No	No	No	No	No	No	No	No	13215	2-5-4-5-17-1-579	2	5	4	5	17	1	579	NF	NEW	467	E test	0.75	R	S	Disk diffusion	32	S	NF NF
45412_2#90	GPS_ET_ARI_PD00848E2	Ethiopia	Addis Ababa	ALERT Hospital		8.9806° N	38.7578° E	2016	OTITIS MEDIA	EAR DISCHARGE	M	1		6	#57a627	Quellung	11A	11A	#3647b2	Yes	Yes	No	No	No	No	Yes	Yes	Yes	No	156	7-11-10-1-6-8-1	7	11	10	1	6	8	1	7	12	NEW	E test	0.124	R	S	Disk diffusion	30	S	0.5
45412_2#92	GPS_ET_ARI_PD00089B1	Ethiopia	Addis Ababa	ALERT Hospital		8.9806° N	38.7578° E	2016	PNEUMONIA	NASOPHARYNGEAL SWAB	F			233	#9a537c	Quellung	34	35B	#ff897c	No	No	No	No	No	No	No	Yes	No	Yes	5952	10-16-54-1-32-1-15	10	16	54	1	32	1	15	128	151	245	E test	0.25	R	S	Disk diffusion	32	S	0.5
45412_2#94	GPS_ET_ARI_PD02607E3	Ethiopia	Addis Ababa	ALERT Hospital		8.9806° N	38.7578° E	2017	OTITIS MEDIA	EAR DISCHARGE	F	2		9	#c8cec4	Quellung	1	14	#416800	No	No	Yes	Yes	Yes	Yes	Yes	No	Yes	Yes	Novel	2-5-36-12-17-989?-~848	2	5	36	12	17	989?	~848	NEW	NEW	8	E test	1	R	S	Disk diffusion	30	S	2
45412_2#96	GPS_ET_ARI_PD00966B1	Ethiopia	Addis Ababa	ALERT Hospital		8.9806° N	38.7578° E	2016	PNEUMONIA	NASOPHARYNGEAL SWAB	F			116	#6361a1	Quellung	23A	23A	#ff81c6	Yes	Yes	No	No	No	No	No	Yes	No	No	Novel	97-2-9-18-77-4-17	97	2	9	18	77	4	17	0	0	445	E test	0.03	S	S	Disk diffusion	34	S	0.06
45412_2#114	GPS_ET_ARI_PD01012B	Ethiopia	Addis Ababa	ALERT Hospital		8.9806° N	38.7578° E	2017	PNEUMONIA	NASOPHARYNGEAL SWAB	M			661	#efb454	Quellung	NT	NT	#525706	Yes	Yes	No	No	No	No	No	No	No	No	Novel	2-11-4-5-17-1-579	2	11	4	5	17	1	579	NEW	NEW	8	E test	0.75	R	S	Disk diffusion	35	S	1
45412_2#116	GPS_ET_ARI_PD01364B1	Ethiopia	Addis Ababa	ALERT Hospital		8.9806° N	38.7578° E	2017	PNEUMONIA	NASOPHARYNGEAL SWAB	F	1		233	#9a537c	Quellung	38	35B	#903049	No	No	No	No	No	No	No	Yes	No	Yes	5952	10-16-54-1-32-1-15	10	16	54	1	32	1	15	128	151	245	E test	0.76	R	S	E test	3	R	0.5
45412_2#120	GPS_ET_ARI_PD00892B3	Ethiopia	Addis Ababa	ALERT Hospital		8.9806° N	38.7578° E	2016	PNEUMONIA	NASOPHARYNGEAL SWAB	M	1		268	#af3676	Quellung	16F	16F	#8f93ff	Yes	Yes	No	No	No	No	No	Yes	No	Yes	6882	7-5-4-53-67-20-465	7	5	4	53	67	20	465	90	1	169	E test	0.25	R	S	Disk diffusion	32	S	0.25
45412_2#122	GPS_ET_ARI_PD01228B4	Ethiopia	Addis Ababa	ALERT Hospital		8.9806° N	38.7578° E	2016	PNEUMONIA	NASOPHARYNGEAL SWAB	M			53	#dc9a6c	Quellung	19A	19A	#43bbff	Yes	Yes	No	Yes	Yes	Yes	Yes	Yes	Yes	Yes	5270	7-11-4-1-17-112-64	7	11	4	1	17	112	64	147	NEW	35	E test	1.25	R	S	E test	256	R	0.5
45412_2#124	GPS_ET_ARI_PD00810B	Ethiopia	Addis Ababa	ALERT Hospital		8.9806° N	38.7578° E	2016	PNEUMONIA	NASOPHARYNGEAL SWAB	M	2		22	#c8cec4	Quellung	15A	15A	#c5ac00	Yes	Yes	No	No	No	No	No	Yes	No	Yes	2318	8-5-4-1-6-1-6	8	5	4	1	6	1	6	0	0	3	Disk diffusion	28	S	S	Disk diffusion	35	S	<= 0.03
45412_2#126	GPS_ET_ARI_PD00129B	Ethiopia	Addis Ababa	ALERT Hospital		8.9806° N	38.7578° E	2016	PNEUMONIA	NASOPHARYNGEAL SWAB	F			268	#af3676	Quellung	16F	16F	#8f93ff	Yes	Yes	No	No	No	No	No	Yes	No	Yes	6882	7-5-4-53-67-20-465	7	5	4	53	67	20	465	90	1	169	E test	0.25	R	S	Disk diffusion	30	S	0.25
46039_1#103	GPS_ET_LBR_00007B3_R1	Ethiopia	Addis Ababa	ALERT Hospital		8.9806° N	38.7578° E	2016	PNEUMONIA	NASOPHARYNGEAL SWAB				26	#b4ba5c	Quellung	12F	12F	#0283f5	Yes	Yes	No	No	No	No	Yes	Yes	Yes	Yes	989	12-5-89-8-6-112-14	12	5	89	8	6	112	14	12	4	3	Disk diffusion	28	S	S	Disk diffusion	35	S	<= 0.03
46039_1#105	GPS_ET_LBR_01093A_R1	Ethiopia	Addis Ababa	ALERT Hospital		8.9806° N	38.7578° E	2017	PNEUMONIA	BLOOD				165	#56b2e0	Quellung	33A	33C	#c28900	No	Yes	No	No	No	No	No	No	No	No	5096	93-60-7-113-6-20-70	93	60	7	113	6	20	70	0	4	6	Disk diffusion	27	S	S	Disk diffusion	30	S	<= 0.03
46039_1#107	GPS_ET_LBR_0012A_R1	Ethiopia	Addis Ababa	ALERT Hospital		8.9806° N	38.7578° E	2017	SEPSIS	NASOPHARYNGEAL SWAB				1004	#c8cec4	Quellung	10A	10A	#ff3a65	Yes	Yes	No	No	No	No	Yes	Yes	Yes	Yes	6732	2-10-4-1-6-415-6	2	10	4	1	6	415	6	23	4	0	Disk diffusion	28	S	S	Disk diffusion	30	S	<= 0.03
46039_1#109	GPS_ET_LBR_02606E_R1	Ethiopia	Addis Ababa	ALERT Hospital		8.9806° N	38.7578° E	2017	OTITIS MEDIA	EAR DISCHARGE				10	#dbb532	Quellung	19A	19A	#43bbff	Yes	Yes	No	Yes	Yes	Yes	Yes	Yes	Yes	Yes	8804	12-13-36-17-6-20-14	12	13	36	17	6	20	14	17	15	501	E test	0.13	R	S	Disk diffusion	30	S	0.5
46039_1#1	GPS_ET_LBR_01210B1_R1	Ethiopia	Addis Ababa	ALERT Hospital		8.9806° N	38.7578° E	2016	PNEUMONIA	NASOPHARYNGEAL SWAB				10	#dbb532	Quellung	19A	19A	#43bbff	Yes	Yes	No	Yes	Yes	Yes	Yes	Yes	Yes	Yes	230	12-19-2-17-6-22-14	12	19	2	17	6	22	14	17	NEW	NEW	E test	0.5	R	S	Disk diffusion	32	S	2
46039_1#3	GPS_ET_LBR_00984B_R1	Ethiopia	Addis Ababa	ALERT Hospital		8.9806° N	38.7578° E	2016	PNEUMONIA	NASOPHARYNGEAL SWAB				43	#31957f	Quellung	11A	11A	#3647b2	Yes	Yes	No	No	No	No	Yes	Yes	Yes	No	Novel	7-17-4-5-6-14-1	7	17	4	5	6	14	1	7	12	135	E test	1.25	R	S	E test	256	R	0.25
46039_1#135	GPS_ET_LBR_01003E_R1	Ethiopia	Addis Ababa	ALERT Hospital		8.9806° N	38.7578° E	2017	OTITIS MEDIA	EAR DISCHARGE				10	#dbb532	Quellung	19A	19A	#43bbff	Yes	Yes	No	Yes	Yes	Yes	Yes	Yes	Yes	Yes	2013	12-19-36-17-6-20-14	12	19	36	17	6	20	14	17	15	501	E test	0.25	R	S	Disk diffusion	28	S	0.5
46039_1#5	GPS_ET_LBR_00894B1_R1	Ethiopia	Addis Ababa	ALERT Hospital		8.9806° N	38.7578° E	2016	PNEUMONIA	NASOPHARYNGEAL SWAB				96	#da3a60	Quellung	19A	2	#43bbff	No	No	No	No	No	No	No	No	Yes	Yes	74	2-13-4-1-6-6-14	2	13	4	1	6	6	14	50	0	2	E test	0.25	R	S	Disk diffusion	35	S	<= 0.03
46039_1#7	GPS_ET_LBR_00821B1_R1	Ethiopia	Addis Ababa	ALERT Hospital		8.9806° N	38.7578° E	2016	PNEUMONIA	NASOPHARYNGEAL SWAB				690	#956f22	Quellung	6C	6C	#2651d6	Yes	Yes	No	No	No	No	No	No	No	Yes	Novel	58-5-4-1-6-79-14	58	5	4	1	6	79	14	23	4	6	Disk diffusion	29	S	S	Disk diffusion	35	S	<= 0.03
46039_1#139	GPS_ET_LBR_00114B1_R1	Ethiopia	Addis Ababa	ALERT Hospital		8.9806° N	38.7578° E	2016	PNEUMONIA	NASOPHARYNGEAL SWAB				91	#c8cec4	Quellung	24A	serogroup 24	#019752	No	Yes	No	No	No	No	No	No	No	No	6545	6-5-4-5-36-409-9	6	5	4	5	36	409	9	23	0	389	E test	0.09	R	S	Disk diffusion	33	S	0.06
46039_1#141	GPS_ET_LBR_02003E1_R1	Ethiopia	Addis Ababa	ALERT Hospital		8.9806° N	38.7578° E	2017	OTITIS MEDIA	EAR DISCHARGE				5	#9c34b3	Quellung	19A	19A	#43bbff	Yes	Yes	No	Yes	Yes	Yes	Yes	Yes	Yes	Yes	2345	2-13-8-6-25-6-14	2	13	8	6	25	6	14	163	46	8	E test	0.76	R	S	Disk diffusion	28	S	1
46039_1#143	GPS_ET_LBR_00921E2_R1	Ethiopia	Addis Ababa	ALERT Hospital		8.9806° N	38.7578° E	2016	OTITIS MEDIA	NASOPHARYNGEAL SWAB				10	#dbb532	Quellung	19A	19A	#43bbff	Yes	Yes	No	Yes	Yes	Yes	Yes	Yes	Yes	Yes	2013	12-19-36-17-6-20-14	12	19	36	17	6	20	14	17	15	35	E test	0.25	R	S	Disk diffusion	28	S	0.5
46039_1#169	GPS_ET_ARI_PD01321B3_R1	Ethiopia	Addis Ababa	ALERT Hospital		8.9806° N	38.7578° E	2016	PNEUMONIA	NASOPHARYNGEAL SWAB				584	#4b62a8	Quellung	6A	34	#bd009a	No	No	No	No	No	No	No	No	No	No	5934	162-13-4-10-17-115-28	162	13	4	10	17	115	28	0	0	397	E test	0.75	R	S	Disk diffusion	32	S	<= 0.03
[truncated: 75 more columns]
